# Supplementary material for: Influence of Aging Technologies on the Volatile Profile Composition of Carignano cv Red Wines in Sardinia
Source: Foods. 2025 Jun 27;14(13):2290. doi: 10.3390/foods14132290 (PMC12249370; doi:10.3390/foods14132290)
Supplement: Supplementary file 1 [file foods-14-02290-s001.zip]

Archive with 2 entries (2 files):
- foods-3709184-figures.pdf
- foods-3709184-tables.pdf
